# Supplementary material for: Climate-Driven Redistribution of Early-Spring Ephemeral Plant Communities in Cold Arid Deserts: Evidence from the Gurbantunggut Desert, China
Source: Plants (Basel). 2026 May 21;15(10):1586. doi: 10.3390/plants15101586 (PMC13211235; doi:10.3390/plants15101586)
Supplement: Supplementary file 1 [file plants-15-01586-s001.zip]

Archive with 1 entries (1 files):
- plants-4278644-supplementary.docx
